# Supplementary material for: Plasmodium falciparum histidine rich protein 2 (pfhrp2): an additional genetic marker suitable for anti-malarial drug efficacy trials
Source: Malar J. 2022 Jan 4;21:2. doi: 10.1186/s12936-021-04014-4 (PMC8725490; doi:10.1186/s12936-021-04014-4)
Supplement: Supplementary file 1 — Additional file 1. Description and classification of the pfhrp2 allelic variants classification and their frequencies. [file 12936_2021_4014_MOESM1_ESM.xlsx]

## Sheet: Hrp2 alleles analysis
Ser.	Sample ID	Type 1	Type 2	Type 3	Type 4	Type 5	Type 6	Type 7	Type 8	Type 9	Type 10	Type 11	Type 12	Type 13	Type 14	Total repeats	2*7	Total Codons	Total Nucleotides	allele code	Allele frequency	Allele No.
		AHHAHHVAD	AHHAHHAAD	AHHAHHAAY	AHH	AHHAHHASD	AHHATD	AHHAAD	AHHAAY	AAY	AHHAAAHHATD	AHN	AHHAAAHHEAATH	AHHASD	AHHAHHATD
1	224	3	7	1	0	0	3	3	0	0	1	0	1	0	0	19	21	159	477	A	1	1
2	244	3	6	1	1	0	4	4	0	0	1	0	1	0	0	21	24	165	495	B	2	1
3	277	3	7	1	0	0	3	4	0	0	1	0	1	0	0	20	28	165	495	B
4	34	2	8	1	0	0	5	3	0	0	1	0	1	0	0	21	24	171	513	C	1	1
5	26	3	8	1	0	0	5	3	0	0	1	0	1	0	0	22	24	180	540	D	65	1
6	31	2	9	1	0	0	5	3	0	0	1	0	1	0	0	22	27	180	540	D
7	32	3	8	1	0	0	5	3	0	0	1	0	1	0	0	22	24	180	540	D
8	33	3	8	1	0	0	5	3	0	0	1	0	1	0	0	22	24	180	540	D
9	39	3	8	1	0	0	5	3	0	0	1	0	1	0	0	22	24	180	540	D
10	41	3	8	1	0	0	5	3	0	0	1	0	1	0	0	22	24	180	540	D
11	42	3	8	1	0	0	5	3	0	0	1	0	1	0	0	22	24	180	540	D
12	45	3	8	1	0	0	5	3	0	0	1	0	1	0	0	22	24	180	540	D
13	55	3	8	1	0	0	5	3	0	0	1	0	1	0	0	22	24	180	540	D
14	59	3	8	1	0	0	5	3	0	0	1	0	1	0	0	22	24	180	540	D
15	67	3	8	1	0	0	5	3	0	0	1	0	1	0	0	22	24	180	540	D
16	69	3	8	1	0	0	5	3	0	0	1	0	1	0	0	22	24	180	540	D
17	71	3	8	1	0	0	5	3	0	0	1	0	1	0	0	22	24	180	540	D
18	73	3	8	1	0	0	5	3	0	0	1	0	1	0	0	22	24	180	540	D
19	74	3	8	1	0	0	5	3	0	0	1	0	1	0	0	22	24	180	540	D
20	75	3	8	1	0	0	5	3	0	0	1	0	1	0	0	22	24	180	540	D
21	76	3	8	1	0	0	5	3	0	0	1	0	1	0	0	22	24	180	540	D
22	80	3	8	1	0	0	5	3	0	0	1	0	1	0	0	22	24	180	540	D
23	81	3	8	1	0	0	5	3	0	0	1	0	1	0	0	22	24	180	540	D
24	83	3	8	1	0	0	5	3	0	0	1	0	1	0	0	22	24	180	540	D
25	89	3	8	1	0	0	5	3	0	0	1	0	1	0	0	22	24	180	540	D
26	90	3	8	1	0	0	5	3	0	0	1	0	1	0	0	22	24	180	540	D
27	91	3	8	1	0	0	5	3	0	0	1	0	1	0	0	22	24	180	540	D
28	94	3	8	1	0	0	5	3	0	0	1	0	1	0	0	22	24	180	540	D
29	95	3	8	1	0	0	5	3	0	0	1	0	1	0	0	22	24	180	540	D
30	97	3	8	1	0	0	5	3	0	0	1	0	1	0	0	22	24	180	540	D
31	98	3	8	1	0	0	5	3	0	0	1	0	1	0	0	22	24	180	540	D
32	99	3	8	1	0	0	5	3	0	0	1	0	1	0	0	22	24	180	540	D
33	101	3	8	1	0	0	5	3	0	0	1	0	1	0	0	22	24	180	540	D
34	105	3	8	1	0	0	3	5	0	0	1	0	1	0	0	22	40	180	540	D
35	106	3	8	1	0	0	5	3	0	0	1	0	1	0	0	22	24	180	540	D
36	107	3	8	1	0	0	5	3	0	0	1	0	1	0	0	22	24	180	540	D
37	108	3	8	1	0	0	5	3	0	0	1	0	1	0	0	22	24	180	540	D
38	111	3	8	1	0	0	5	3	0	0	1	0	1	0	0	22	24	180	540	D
39	117	3	8	1	0	0	5	3	0	0	1	0	1	0	0	22	24	180	540	D
40	118	3	8	1	0	0	5	3	0	0	1	0	1	0	0	22	24	180	540	D
41	123	3	8	1	0	0	5	3	0	0	1	0	1	0	0	22	24	180	540	D
42	124	3	8	1	0	0	5	3	0	0	1	0	1	0	0	22	24	180	540	D
43	127	3	8	1	0	0	5	3	0	0	1	0	1	0	0	22	24	180	540	D
44	128	3	8	1	0	0	5	3	0	0	1	0	1	0	0	22	24	180	540	D
45	129	3	8	1	0	0	5	3	0	0	1	0	1	0	0	22	24	180	540	D
46	131	3	8	1	0	0	5	3	0	0	1	0	1	0	0	22	24	180	540	D
47	132	3	8	1	0	0	5	3	0	0	1	0	1	0	0	22	24	180	540	D
48	135	3	8	1	0	0	5	3	0	0	1	0	1	0	0	22	24	180	540	D
49	136	3	8	1	0	0	5	3	0	0	1	0	1	0	0	22	24	180	540	D
50	137	3	8	1	0	0	5	3	0	0	1	0	1	0	0	22	24	180	540	D
51	138	3	8	1	0	0	5	3	0	0	1	0	1	0	0	22	24	180	540	D
52	139	3	8	1	0	0	5	3	0	0	1	0	1	0	0	22	24	180	540	D
53	141	3	8	1	0	0	5	3	0	0	1	0	1	0	0	22	24	180	540	D
54	144	3	8	1	0	0	5	3	0	0	1	0	1	0	0	22	24	180	540	D
55	145	3	8	1	0	0	5	3	0	0	1	0	1	0	0	22	24	180	540	D
56	149	3	8	1	0	0	5	3	0	0	1	0	1	0	0	22	24	180	540	D
57	150	3	8	1	0	0	5	3	0	0	1	0	1	0	0	22	24	180	540	D
58	154	3	8	1	0	0	5	3	0	0	1	0	1	0	0	22	24	180	540	D
59	156	3	8	1	0	0	5	3	0	0	1	0	1	0	0	22	24	180	540	D
60	160	3	8	1	0	0	5	3	0	0	1	0	1	0	0	22	24	180	540	D
61	164	3	8	1	0	0	5	3	0	0	1	0	1	0	0	22	24	180	540	D
62	166	3	8	1	0	0	5	3	0	0	1	0	1	0	0	22	24	180	540	D
63	174	3	8	1	0	0	5	3	0	0	1	0	1	0	0	22	24	180	540	D
64	175	3	8	1	0	0	5	3	0	0	1	0	1	0	0	22	24	180	540	D
65	229	3	8	1	0	0	5	3	0	0	1	0	1	0	0	22	24	180	540	D
66	231	3	8	1	0	0	5	3	0	0	1	0	1	0	0	22	24	180	540	D
67	233	3	8	1	0	0	5	3	0	0	1	0	1	0	0	22	24	180	540	D
68	269	3	8	1	0	0	5	3	0	0	1	0	1	0	0	22	24	180	540	D
69	347	3	8	1	0	0	5	3	0	0	1	0	1	0	0	22	24	180	540	D
70	A16	2	10	1	0	1	2	2	0	0	2	0	1	0	1	22	20	194	582	E	2	1
71	A35	2	10	1	0	1	2	2	0	0	2	0	1	0	1	22	20	194	582	E
72	103	4	6	2	0	1	2	7	1	0	1	0	1	0	0	25	42	201	603	F	6	1
73	109	4	6	2	0	1	2	7	1	0	1	0	1	0	0	25	42	201	603	F
74	114	4	6	2	0	1	2	7	1	0	1	0	1	0	0	25	42	201	603	F
75	119	4	6	2	0	1	2	7	1	0	1	0	1	0	0	25	42	201	603	F
76	121	4	6	2	0	1	2	7	1	0	1	0	1	0	0	25	42	201	603	F
77	122	4	6	2	0	1	2	7	1	0	1	0	1	0	0	25	42	201	603	F
78	23	1	11	1	1	0	2	5	1	0	2	0	1	1	0	26	55	209	627	G	1	1
79	47	1	8	3	1	1	3	7	1	0	1	0	1	0	0	27	56	210	630	H	1	1
80	225	4	6	2	0	1	3	7	1	0	1	0	1	1	0	27	42	213	639	I	1	1
81	348	4	8	1	0	1	3	7	1	0	1	0	1	0	0	27	56	216	648	J	1	1
82	243	1	11	1	1	1	2	6	1	0	2	0	1	0	0	27	66	218	654	K	2	1
83	273	1	11	1	1	1	2	6	1	0	2	0	1	0	0	27	66	218	654	K
84	36	3	8	1	0	2	3	6	1	0	2	0	1	0	0	27	48	221	663	L	1	1
85	37	5	7	1	1	1	3	6	1	0	2	0	1	0	0	28	42	224	672	M	5	1
86	462	5	7	1	1	1	3	6	1	0	2	0	1	0	0	28	42	224	672	M
87	418	5	7	1	1	1	3	6	1	0	2	0	1	0	0	28	42	224	672	M
88	53	5	7	1	1	1	3	6	1	0	2	0	1	0	0	28	42	224	672	M
89	51	5	7	1	1	1	3	6	1	0	2	0	1	0	0	28	42	224	672	M
90	24	4	7	1	1	2	3	7	1	0	2	0	1	0	0	29	49	230	690	N	4	1
91	A12	4	8	1	0	2	3	6	1	0	2	0	1	0	0	28	48	230	690	N
92	416	4	8	1	0	2	3	6	1	0	2	0	1	0	0	28	48	230	690	N
93	403	4	8	1	0	2	3	6	1	0	2	0	1	0	0	28	48	230	690	N
94	271	1	13	1	0	1	5	3	1	0	1	0	1	0	1	28	39	231	693	O	1	1
95	A18	3	10	1	1	1	3	6	1	0	2	0	1	0	0	29	60	233	699	P	2	1
96	146	4	10	1	0	1	3	5	1	0	2	0	1	0	0	28	50	233	699	P
97	115	2	14	2	0	0	4	4	0	0	1	0	1	0	0	28	56	234	702	Q	3	1
98	120	2	14	2	0	0	4	4	0	0	1	0	1	0	0	28	56	234	702	Q
99	332	2	14	2	0	0	4	4	0	0	1	0	1	0	0	28	56	234	702	Q
100	38	3	12	1	2	1	2	4	1	0	2	0	1	0	0	29	48	236	708	R	2	1
101	64	3	12	1	2	1	2	4	1	0	2	0	1	0	0	29	48	236	708	R
102	56	2	12	2	0	1	3	6	1	0	1	0	1	0	0	29	72	237	711	S	1	1
103	S6	2	12	1	0	1	5	6	1	0	1	0	1	0	0	30	72	240	720	T	2	1
104	A22	2	12	1	0	1	4	7	1	0	1	0	1	0	0	30	84	240	720	T
105	40	2	14	2	0	0	4	4	0	0	2	0	1	0	0	29	56	245	735	U	7	1
106	48	2	14	2	0	0	4	4	0	0	2	0	1	0	0	29	56	245	735	U
107	62	2	14	2	0	0	2	6	0	0	2	0	1	0	0	29	84	245	735	U
108	63	2	12	2	0	1	2	5	1	0	2	0	1	0	1	29	60	245	735	U
109	82	2	14	1	2	1	3	3	1	0	2	0	1	0	0	30	42	245	735	U
110	96	2	12	1	0	1	2	8	1	0	2	0	1	0	0	30	96	245	735	U
111	188	2	12	2	0	1	2	5	1	0	2	0	1	0	1	29	60	245	735	U
112	65	1	12	2	0	1	5	7	1	0	1	0	1	0	0	31	84	246	738	V	1	1
113	274	3	12	1	0	1	2	7	1	0	2	0	1	0	0	30	84	248	744	W	1	1
114	113	4	9	1	0	1	5	8	2	0	1	0	1	0	0	32	72	249	747	X	2	1
115	272	1	11	2	0	1	4	10	1	0	1	0	1	0	0	32	110	249	747	X
116	25	3	11	1	2	1	3	7	1	0	2	0	1	0	0	32	77	251	753	Y	2	1
117	140	1	12	2	0	1	5	6	1	0	2	0	1	0	0	31	72	251	753	Y
118	57	1	12	2	0	1	6	7	1	0	1	0	1	0	0	32	84	252	756	Z	7	1
119	61	3	12	2	0	1	2	7	1	0	1	0	1	1	0	31	84	252	756	Z
120	S5	3	10	1	1	1	4	10	1	0	1	0	1	0	0	33	100	252	756	Z
121	A14	3	12	2	0	1	2	7	1	0	1	0	1	1	0	31	84	252	756	Z
122	179	1	13	2	1	1	5	6	1	0	1	0	1	0	0	32	78	252	756	Z
123	408	3	12	2	0	1	2	7	1	0	1	0	1	1	0	31	84	252	756	Z
124	402	3	12	2	0	1	2	7	1	0	1	0	1	1	0	31	84	252	756	Z
125	49	5	10	1	0	1	3	6	2	0	2	0	1	0	0	31	60	254	762	AA	1	1
126	72	2	12	2	2	1	3	8	1	0	1	0	1	0	0	33	96	255	765	AB	5	1
127	102	4	8	2	0	1	5	10	1	0	1	0	1	0	0	33	80	255	765	AB
128	112	2	12	2	0	1	3	9	1	0	1	0	1	0	0	32	108	255	765	AB
129	126	2	12	2	0	1	3	9	1	0	1	0	1	0	0	32	108	255	765	AB
130	204	2	14	2	0	1	3	6	1	0	1	0	1	0	0	31	84	255	765	AB
131	58	4	11	1	1	1	3	7	1	0	2	0	1	0	0	32	77	257	771	AC	5	1
132	A17	4	11	1	1	1	3	7	1	0	2	0	1	0	0	32	77	257	771	AC
133	A32	2	11	2	0	1	4	8	1	0	2	0	1	0	0	32	88	257	771	AC
134	228	4	11	1	1	1	3	7	1	0	2	0	1	0	0	32	77	257	771	AC
135	S1	4	10	1	1	2	3	7	1	0	2	0	1	0	0	32	70	257	771	AC
136	A26	4	9	1	0	2	5	6	2	0	1	0	1	2	0	33	54	258	774	AD	1	1
137	88	2	13	2	0	1	6	6	1	0	1	0	1	0	0	33	78	264	792	AE	4	1
138	77	2	13	2	0	1	6	6	1	0	1	0	1	0	0	33	78	264	792	AE
139	78	2	13	2	0	1	6	6	1	0	1	0	1	0	0	33	78	264	792	AE
140	86	2	13	2	0	1	6	6	1	0	1	0	1	0	0	33	78	264	792	AE
141	29	4	13	1	1	0	3	7	1	0	2	0	1	0	0	33	91	266	798	AF	8	1
142	147	4	13	1	1	0	2	8	1	0	2	0	1	0	0	33	104	266	798	AF
143	46	2	13	1	4	1	3	7	1	0	2	0	1	0	0	35	91	266	798	AF
144	93	3	11	2	0	1	2	10	1	0	2	0	1	0	0	33	110	266	798	AF
145	116	4	13	1	1	0	3	7	1	0	2	0	1	0	0	33	91	266	798	AF
146	125	4	13	1	1	0	3	7	1	0	2	0	1	0	0	33	91	266	798	AF
147	S2	4	13	1	1	0	3	7	1	0	2	0	1	0	0	33	91	266	798	AF
148	253	3	11	2	0	1	2	10	1	0	2	0	1	0	0	33	110	266	798	AF
149	A21	2	11	2	1	1	4	10	1	0	1	0	1	1	0	35	110	267	801	AG	1	1
150	30	3	13	1	0	1	3	6	1	0	3	0	1	0	0	32	78	268	804	AH	6	1
151	68	3	13	1	0	1	3	6	1	0	3	0	1	0	0	32	78	268	804	AH
152	84	3	13	1	0	1	3	6	1	0	3	0	1	0	0	32	78	268	804	AH
153	92	3	13	1	0	1	3	6	1	0	3	0	1	0	0	32	78	268	804	AH
154	100	3	13	1	0	1	3	6	1	0	3	0	1	0	0	32	78	268	804	AH
155	412	3	13	1	0	1	3	6	1	0	3	0	1	0	0	32	78	268	804	AH
156	268	5	11	1	0	1	2	9	1	0	2	0	1	0	0	33	99	269	807	AI	1	1
157	275	5	5	5	0	5	4	6	1	0	1	0	1	0	0	33	30	270	810	AJ	1	1
158	223	4	13	1	1	0	3	8	1	0	2	0	1	0	0	34	104	272	816	ALK	1	1
159	35	1	18	0	2	0	5	5	2	0	1	0	1	0	0	35	90	273	819	AL	1	1
160	104	4	13	0	0	1	4	8	1	0	2	0	1	0	0	34	104	275	825	AM	1	1
161	A18	4	13	1	1	0	3	7	1	0	2	0	2	0	0	34	91	279	837	AN	3	1
162	147	4	13	1	1	0	3	7	1	0	2	0	2	0	0	34	91	279	837	AN
163	129	2	17	1	2	1	7	3	0	0	1	0	1	0	0	35	51	279	837	AN
164	110	5	13	0	0	1	4	8	1	0	2	0	1	0	0	35	104	284	852	AO	1	1
165	50	4	15	1	0	1	3	7	1	0	1	0	1	1	0	35	105	285	855	AP	6	1
166	60	4	15	1	0	1	3	7	1	0	1	0	1	1	0	35	105	285	855	AP
167	79	4	15	1	0	1	3	7	1	0	1	0	1	1	0	35	105	285	855	AP
168	87	4	15	1	0	1	3	7	1	0	1	0	1	1	0	35	105	285	855	AP
169	256	4	15	1	0	1	3	7	1	0	1	0	1	1	0	35	105	285	855	AP
170	103	4	15	1	0	1	3	7	1	0	1	0	1	1	0	35	105	285	855	AP
171	7	2	17	1	0	1	3	9	1	0	1	0	1	0	0	36	153	291	873	AQ	5	1
172	326	2	17	1	0	1	3	9	1	0	1	0	1	0	0	36	153	291	873	AQ
173	318	2	17	1	0	1	3	9	1	0	1	0	1	0	0	36	153	291	873	AQ
174	46	2	17	1	0	1	3	9	1	0	1	0	1	0	0	36	153	291	873	AQ
175	22	2	17	1	0	1	3	9	1	0	1	0	1	0	0	36	153	291	873	AQ
176	70	4	11	1	1	1	8	8	1	0	2	0	1	0	0	38	88	293	879	AR	3	1
177	267	4	11	1	1	1	8	8	1	0	2	0	1	0	0	38	88	293	879	AR
178	276	4	11	1	1	1	8	8	1	0	2	0	1	0	0	38	88	293	879	AR
179	A20	4	13	3	4	2	2	8	1	0	2	0	1	0	0	40	104	311	933	AS	1	1
180	S3	6	13	2	1	1	2	8	2	0	2	0	1	1	1	40	104	323	969	AT	1	1
																					180	46

## Sheet: Summary
Pfhrp2 allele	frequency	%	% rounded
A	1	0.555556	0.6
C	1	0.555556	0.6
G	1	0.555556	0.6
H	1	0.555556	0.6
I	1	0.555556	0.6
J	1	0.555556	0.6
L	1	0.555556	0.6
O	1	0.555556	0.6
S	1	0.555556	0.6
V	1	0.555556	0.6
W	1	0.555556	0.6
AA	1	0.555556	0.6
AD	1	0.555556	0.6
AG	1	0.555556	0.6
AI	1	0.555556	0.6
AJ	1	0.555556	0.6
AK	1	0.555556	0.6
AL	1	0.555556	0.6
AM	1	0.555556	0.6
AO	1	0.555556	0.6
AS	1	0.555556	0.6
AT	1	0.555556	0.6
B	2	1.11111	1.1
E	2	1.11111	1.1
K	2	1.11111	1.1
P	2	1.11111	1.1
R	2	1.11111	1.1
T	2	1.11111	1.1
X	2	1.11111	1.1
Y	2	1.11111	1.1
Q	3	1.66667	1.7
AN	3	1.66667	1.7
AR	3	1.66667	1.7
N	4	2.22222	2.2
AE	4	2.22222	2.2
M	5	2.77778	2.8
AB	5	2.77778	2.8
AC	5	2.77778	2.8
AQ	5	2.77778	2.8
F	6	3.33333	3.3
AH	6	3.33333	3.3
AP	6	3.33333	3.3
U	7	3.88889	3.9
Z	7	3.88889	3.9
AF	8	4.44444	4.4
D	65	36.1111	36.1
	180
*data were sorted according to alleles frequency from low to high
